# Supplementary material for: Safety, Tolerability, and Immunogenicity of a DNA Vaccine (pGX9501) Against SARS-CoV-2 in Healthy Volunteers: A Single-Center, Randomized, Double-Blind, Placebo-Controlled, and Dose-Ranging Phase I Trial
Source: Vaccines (Basel). 2025 May 27;13(6):573. doi: 10.3390/vaccines13060573 (PMC12197376; doi:10.3390/vaccines13060573)
Supplement: Supplementary file 1 [file vaccines-13-00573-s001.zip]

Archive with 1 entries (1 files):
- vaccines-3621657-supplementary.pdf
